# Supplementary material for: Developing an Automatic Color Determination Procedure for the Quality Assessment of Mangos (Mangifera indica) Using a CCD Camera and Color Standards
Source: Foods. 2020 Nov 21;9(11):1709. doi: 10.3390/foods9111709 (PMC7700315; doi:10.3390/foods9111709)
Supplement: Supplementary file 1 [file foods-09-01709-s001.zip]

Archive with 6 entries (6 files):
- Figure A1.jpg
- Figure A2.jpg
- Figure A3.jpg
- Figure A4.jpg
- Figure A5.jpg
- Figure A6.jpg
